# Supplementary material for: A Simple Negative Interaction in the Positive Transcriptional Feedback of a Single Gene Is Sufficient to Produce Reliable Oscillations
Source: PLoS One. 2011 Nov 10;6(11):e27414. doi: 10.1371/journal.pone.0027414 (PMC3244268; doi:10.1371/journal.pone.0027414)
Supplement: File S1 — Complete deterministic model (XPPAUT software). (ODE) [file pone.0027414.s011.ode]

#Supporting information:
#File S1
#A simple negative interaction in the positive transcriptional feedback of a single gene is sufficient to produce reliable oscillations
#Jesús M. Miró-Bueno and Alfonso Rodríguez-Patón
#Complete deterministic model
#XPPAUT software (http://www.math.pitt.edu/~bard/xpp/xpp.html)

dG/dt = -k1*G*A + km1*Ga
dGa/dt = k1*G*A - km1*Ga
dM/dt = k2*G + k3*Ga - k4*M
dA/dt = - k1*G*A + km1*Ga + k5*M - k6*A - k7*A*R
dR/dt = - k7*A*R + k8*C + k9 - k10*R
dC/dt = k7*A*R - k8*C

param k1=1.0,km1=50.0,k2=50.0,k3=500.0,k4=10.0,k5=50.0,k6=0.1,k7=0.5,k8=2.6,k9=51,k10=1,gt=1

init G=0,Ga=1,M=5,A=1000,R=5,C=1200

@ xlo=0, xhi=100, ylo=0, yhi=1, meth=stiff, bounds=1000000, maxstor=100000, nmesh=1000, total=100

done
