# Supplementary material for: A Simple Negative Interaction in the Positive Transcriptional Feedback of a Single Gene Is Sufficient to Produce Reliable Oscillations
Source: PLoS One. 2011 Nov 10;6(11):e27414. doi: 10.1371/journal.pone.0027414 (PMC3244268; doi:10.1371/journal.pone.0027414)
Supplement: File S2 — Reduced deterministic model (XPPAUT software). (ODE) [file pone.0027414.s012.ode]

#Supporting information:
#File S2
#A simple negative interaction in the positive transcriptional feedback of a single gene is sufficient to produce reliable oscillations
#Jesús M. Miró-Bueno and Alfonso Rodríguez-Patón
#Reduced deterministic model
#XPPAUT software (http://www.math.pitt.edu/~bard/xpp/xpp.html)

da/dt = (alpha+beta*a)/(gamma+a) - a*(k9+k8*c)/(delta+a) - k6*a
dc/dt = (a*k9-delta*k8*c)/(delta+a)


alpha=km1*k2*k5*gt/(k1*k4)
beta=k3*k5*gt/k4
gamma=km1/k1
delta=k10/k7

param k1=1.0,km1=50.0,k2=50.0,k3=500.0,k4=10.0,k5=50.0,k6=0.1,k7=0.5,k8=2.6,k9=51,k10=1,gt=1

init a=1000,c=1200

@ xlo=0, xhi=100, ylo=0, yhi=7500, meth=stiff, bounds=1000000, maxstor=100000, nmesh=1000, total=100

done
