# Supplementary material for: A Simple Negative Interaction in the Positive Transcriptional Feedback of a Single Gene Is Sufficient to Produce Reliable Oscillations
Source: PLoS One. 2011 Nov 10;6(11):e27414. doi: 10.1371/journal.pone.0027414 (PMC3244268; doi:10.1371/journal.pone.0027414)
Supplement: File S3 — Stochastic and deterministic model (CAIN software). (XML) [file pone.0027414.s013.xml]

<?xml version="1.0" encoding="utf-8"?>
<cain version="1.2">
  <!-- Supporting Information (File 3.xml): A simple negative interaction in the positive transcriptional feedback of a single gene is sufficient to produce reliable oscillations. Jesús M. Miró-Bueno and Alfonso Rodríguez-Patón. Stochastic and deterministic model. CAIN software (http://cain.sourceforge.net/). -->
  <listOfModels>
    <model id="Oscillator">
      <listOfParameters>
        <parameter expression="1" id="k10"/>
        <parameter expression="50" id="k5"/>
        <parameter expression="500" id="k3"/>
        <parameter expression="50" id="k2"/>
        <parameter expression="1" id="k1"/>
        <parameter expression="0.5" id="k7"/>
        <parameter expression="0.1" id="k6"/>
        <parameter expression="50" id="km1"/>
        <parameter expression="10" id="k4"/>
        <parameter expression="51" id="k9"/>
        <parameter expression="2.6" id="k8"/>
      </listOfParameters>
      <listOfSpecies>
        <species initialAmount="5" id="R"/>
        <species initialAmount="1000" id="A"/>
        <species initialAmount="1200" id="C"/>
        <species initialAmount="0" id="G"/>
        <species initialAmount="1" id="Ga"/>
        <species initialAmount="5" id="M"/>
      </listOfSpecies>
      <listOfReactions>
        <reaction propensity="k1" massAction="true" id="R1">
          <listOfReactants>
            <speciesReference species="G"/>
            <speciesReference species="A"/>
          </listOfReactants>
          <listOfProducts>
            <speciesReference species="Ga"/>
          </listOfProducts>
        </reaction>
        <reaction propensity="km1" massAction="true" id="R2">
          <listOfReactants>
            <speciesReference species="Ga"/>
          </listOfReactants>
          <listOfProducts>
            <speciesReference species="G"/>
            <speciesReference species="A"/>
          </listOfProducts>
        </reaction>
        <reaction propensity="k2" massAction="true" id="R3">
          <listOfReactants>
            <speciesReference species="G"/>
          </listOfReactants>
          <listOfProducts>
            <speciesReference species="G"/>
            <speciesReference species="M"/>
          </listOfProducts>
        </reaction>
        <reaction propensity="k3" massAction="true" id="R4">
          <listOfReactants>
            <speciesReference species="Ga"/>
          </listOfReactants>
          <listOfProducts>
            <speciesReference species="Ga"/>
            <speciesReference species="M"/>
          </listOfProducts>
        </reaction>
        <reaction propensity="k4" massAction="true" id="R5">
          <listOfReactants>
            <speciesReference species="M"/>
          </listOfReactants>
        </reaction>
        <reaction propensity="k5" massAction="true" id="R6">
          <listOfReactants>
            <speciesReference species="M"/>
          </listOfReactants>
          <listOfProducts>
            <speciesReference species="M"/>
            <speciesReference species="A"/>
          </listOfProducts>
        </reaction>
        <reaction propensity="k6" massAction="true" id="R7">
          <listOfReactants>
            <speciesReference species="A"/>
          </listOfReactants>
        </reaction>
        <reaction propensity="k7" massAction="true" id="R8">
          <listOfReactants>
            <speciesReference species="A"/>
            <speciesReference species="R"/>
          </listOfReactants>
          <listOfProducts>
            <speciesReference species="C"/>
          </listOfProducts>
        </reaction>
        <reaction propensity="k8" massAction="true" id="R9">
          <listOfReactants>
            <speciesReference species="C"/>
          </listOfReactants>
          <listOfProducts>
            <speciesReference species="R"/>
          </listOfProducts>
        </reaction>
        <reaction propensity="k9" massAction="true" id="R10">
          <listOfProducts>
            <speciesReference species="R"/>
          </listOfProducts>
        </reaction>
        <reaction propensity="k10" massAction="true" id="R11">
          <listOfReactants>
            <speciesReference species="R"/>
          </listOfReactants>
        </reaction>
      </listOfReactions>
    </model>
  </listOfModels>
  <listOfMethods>
    <method solverParameter="1e-08" equilibrationTime="0.0" startTime="0.0" recordingTime="240.0" id="Deterministic" category="2" numberOfBins="32" multiplicity="4" method="0" timeDependence="0" numberOfFrames="1000" options="0"/>
    <method equilibrationTime="0.0" startTime="0.0" recordingTime="240.0" id="Stochastic" category="1" numberOfBins="32" multiplicity="4" method="0" timeDependence="1" numberOfFrames="1000" options="0"/>
  </listOfMethods>
  <random seed="2246279539">
    <stateMT19937>
      2056758399 2635944214 2422185477 2352208097 1244143767 4221246755 2093565523 3492435224 422676895 3864239894 3987941248 3975910988 1866508336 3812380460 614587218 4081891780 514117454 3437782908 817601490 2979233886 1076491070 3343880270 2239856526 3434055524 1495123214 3086083488 362297152 798601275 3697093302 3054406196 2175728028 203264860 1887056632 2449632639 658820667 400148703 4054541412 4177155130 2431628849 672212247 702950769 594569481 3956532705 3465972590 3483971498 27599225 3306254960 373521120 4289959841 3686742858 1580938065 4218857535 2704162941 612429024 3163697226 4028232547 386213773 2282174382 1231793811 676378345 3967139841 1179029989 3837286964 3792351123 3549531324 2794623288 272769005 4015062364 1736008651 2943265663 2232046217 1797087913 2822628384 1044271389 2354357225 642505745 824031998 2622081891 231690579 60378321 3963847087 420675070 2180632558 3779072697 2695432537 1918554265 1520184386 1309891924 3912239182 247751490 3602525466 3826427175 3399316865 1066828811 1276613853 2031979862 3135825363 3254583974 965000250 3179448833 2093437563 2176132450 221265530 1475133776 2795047319 4259769103 3122307166 3431564524 51443200 3965768822 1710432215 2339436549 1708003437 1556525755 2777762738 3223135528 2869415644 2771426820 3272789105 1939150565 2182775007 1919385988 2707868611 734874741 2822753956 1100609557 2312627946 1511191363 678115655 1526125538 490868931 1261034164 95929527 729603272 4133001080 975989034 3777805422 3695068472 2852161083 1636673922 2294205484 95234013 591628316 1973297944 1287305601 801174306 3416856241 1020750621 447673675 2290138754 2891151190 1756366796 1203680973 2876493751 855174727 2740058345 916578731 2466914119 2088311328 1558235544 1100246400 1875787900 3199072239 3888517952 3239563518 3605170661 2531433070 4155980820 3364109968 408635426 3806078770 1670029810 1253241049 1989388443 3673831511 3271015320 4234705737 2296756346 3015385864 12617271 2426935580 746030626 1100185447 444150824 750934341 3458449094 2203989475 1126047382 2890950190 264588489 3212559752 2150257661 865437679 2900673914 1210011733 238693346 336089308 2179921322 2712757690 4211513576 1829225548 12843759 1009926814 1996030975 3005416163 1865081749 583929619 802435691 2671231201 2133226931 1134000499 2643209701 3003571949 1290173185 3823290329 778107657 123509868 845322171 2088904815 1371803499 1931678853 3214574958 977135176 1990751737 2031501698 388609495 1529828406 3555659651 954380940 2442477779 1527769996 1334565028 1920730676 413674273 989078729 552319804 1005404976 3285805997 3415552072 807349208 2820063803 3940570706 1288818189 1083656948 1549909421 210334426 2906955862 2221283404 1929315783 51619999 2657950164 799130605 3014858465 671183169 1193231928 1110842444 177186777 3986424374 3114574364 1896834405 1697467777 117212427 258732687 560175276 4076843198 99437310 3715962612 3204631224 3737218620 2435927423 1486538528 3551655041 437797622 2392693966 3493117000 1463044008 2204109661 2047143122 2734639446 724902326 2052466554 1480020765 1183271394 3678187172 1857488708 2261561832 882918114 488369445 1375567204 1760029832 250316253 4091218654 2344585333 4192833500 1611936213 2384588571 2071603204 1874821555 2138729730 621394787 338470212 1549151122 2174303612 3420441470 4027380257 828522983 35458697 252965840 2745327395 213839299 1035669395 2136804088 236281768 2439564844 2780028252 4207683723 950974592 625110046 460927777 3773419547 1166455350 3530503129 3859818050 2276722009 2383156000 4281637094 2893461619 1921177273 585036016 4148256207 2180335463 3036461352 2713526103 458627166 2685412366 1084634855 3697535476 2737995285 2776235617 4048500840 1535500250 1844041981 889486112 3198420601 2350426401 1647625664 1047517646 3371329218 4202393476 2288083395 4216073101 1437344441 23436365 575674111 1407764152 1383856476 240471361 3764322585 3802443591 3636151082 1396028194 835086297 1992310232 863225544 564764114 1756750495 1647926347 4232938504 2798317865 936913999 749267513 1359666326 1811864533 151549178 1315206093 1323206671 1849871605 1553443519 3287786989 3526483944 3737246669 2685864998 503944056 2498933120 3298504356 3339272663 2602569442 2555759101 2696988598 2233179769 3667587618 2197830532 3442595299 3909053667 3552623594 3956774435 994159407 1101724732 4052929405 569056201 920851810 876497699 541397345 1179790746 2331834490 2909903478 1808989393 723648458 2166428450 2391591198 3668166510 657179480 2340359677 4177397075 797809486 3706412321 339295987 2659256361 3607353771 3779457339 4130823236 4232623432 1667155873 3774210387 148862591 1704207228 3532196360 1911878008 2889654367 3128509266 130519916 2150664919 1729381800 2774229073 1170551013 1876717548 2679724388 2411061295 473699629 2842667239 827364145 1646954259 1707165682 3190069544 1527518791 478531066 3272980011 35035065 240262136 3062389928 2239820667 901369004 250590740 2420436943 1392598647 1888501246 2633289302 897265308 433476445 2366007723 2524559173 2836397236 2938612604 2242612872 1960760255 3531064758 2789705678 2377094607 13504878 400186440 1211025616 2353097452 2298870061 1092478651 2847691802 2356208866 3698696112 82642975 2225744479 4282777583 1942347331 948300604 698184263 2831982131 3283978688 3295038689 2429154894 2575822182 2354389213 4189498739 1219052106 4238559622 538006308 3839543691 3458699841 609800851 2136780336 1825557473 2753154981 1458491059 3590538835 3930135877 267036625 975414527 1909576160 845747090 773611062 374233688 2664285924 3474395458 1768333950 2689301265 1378677027 36365167 1370683679 2499391466 3384285401 2293765563 1677392212 2509274064 3790716722 2496691510 1794845918 916560042 3394068609 3143781238 371894593 2102087470 16173377 2551755534 1168343195 4052543175 1815359899 1773287056 4193590286 3288241776 1410124480 1933879382 3337171999 2180673899 1077338408 3581248709 3424707340 1364042697 2556916115 2929561746 2412704337 609858502 1371755606 3544629536 3415987261 2288997324 2868652273 569868954 1610576209 800874792 2441631151 1650302232 424063880 735841084 3325423460 1915292059 3893332337 2721556318 891506748 2624952661 2399884188 2276692649 1132987798 2219642344 2552005468 607494368 3591285427 2649570079 803244947 2245169309 3693753717 2214247526 2796729275 1119441020 2745317651 2951591011 1201194696 2027721036 1046254002 3455015933 4235845482 3163413934 598380673 174130302 1303860598 1303721639 2892720457 86073980 2373096136 2697714030 2855100694 3364244180 4187372473 1386187800 2265409827 1175567355 1113489519 2269716445 31778419 585080498 3692646090 2671799451 340064477 2788751904 4017296554 1518265009 1680728302 2897054934 3707955162 350756778 474480445 302953890 1597976989 1013938166 4066263616 2005350813 731574856 3741501903 222
    </stateMT19937>
    <stateMT19937>
      3926311157 3687863438 1849724772 1761966151 3385451804 2471520217 1260146450 3226703100 1287551704 3462487839 3087420209 693471307 3425095207 3251779902 1839566191 3675792068 2613530775 3459498829 3025929673 1655559604 2064175573 3756407459 3597067265 2859012378 64978491 3622826648 655426989 831264613 1820928561 1077183435 2158053760 1514606532 3141340454 3466586398 2606302874 374773434 1137091588 1063917451 2583523456 3933449915 3969408445 556558633 702816156 2985005449 2974810651 3178297860 833210941 1305755008 258284903 1995728398 3610547272 415217577 3163187365 1489503581 1349560235 175131383 2207471656 773068840 3412439653 2457752242 2101014306 4042979427 2016627661 3567344509 2967513600 45273368 750322792 797039782 1975503092 1470674210 2047257772 2562619080 1398729134 3234481487 3791160909 2659105017 2512602441 7430708 2347558124 1815264345 749386869 3696259821 1542746150 1640229060 866260191 1778557367 2865233957 3457165398 851543680 2983379377 450884146 3279445478 3148716499 1584219542 1613954521 3922027021 1170462010 4191229161 2962362213 3619328884 3041184588 390608645 3614741922 1191315647 1695950436 36415014 3644051948 3082304754 1248112304 1547537222 1272446568 672747325 3495510565 2598727646 98566268 421826564 57508250 3173096344 1726231695 504845352 488631962 1070692639 72703162 2644921540 1815891287 3084952222 1034314034 153386233 356901897 1976842886 3806871043 2709726684 2765675414 3790860988 268091258 376658948 2869118922 3689835345 2014462760 2496216523 943587833 4110791883 318951253 4115804836 2422539936 4123060874 4257134420 3245667464 3538279935 2657186785 2630232562 3365597933 1648794165 4155901090 2471053413 3014088756 285260480 2025429870 1790677882 1673101699 4292646120 3151732645 1060748276 3562079833 3313935419 3113193526 1086277376 319761822 1434579743 208784259 2889396741 708863852 178864423 2502970823 1096079928 4195279782 3846558871 23746819 2031223495 4218569044 1379666298 2369316453 2624914401 2695385642 2305486515 2869098758 877789400 1144277568 114991862 1298176256 1595202344 695657990 1189892156 3169571802 160606210 1902791881 3494123277 899940833 274323917 1244589221 1664935055 3640424879 2173714417 1668441222 2850482372 257687508 3570585808 708841232 1316029543 3001798522 1926132407 1195745483 432369757 2898696417 3768953742 516968401 3067456623 185409409 2569471336 122490742 72300784 614167723 3406196512 3471187672 4063808177 2531293051 999200489 1504337329 1654210747 2073792939 600791620 976390430 4121453461 4053487562 432696402 1194894980 2190462379 2449007780 1085097613 1505484996 1145420661 1074022191 3386990556 3654427611 1767969075 4047762513 3474154008 3382033385 154528701 4095071223 4181476123 1635953563 1568861425 993414205 32158952 1401374957 2378949805 249135305 3471282932 3352318204 3399133426 733091185 1595948365 2510747998 2836591369 3376038493 3046734655 4147972159 185969779 1389663139 3668268498 3126983261 555661094 1473156369 2425591587 1357227008 2532826175 3896077898 3674607422 3946551638 2583781623 228406201 1380192365 1168765372 1228301444 1671701979 12512142 3052295121 2141334034 3975671190 2646629118 3149275966 2264406287 500729546 2183864468 1350626429 3668825295 3801928863 2442548699 1449320492 2935519638 1446194126 3956214323 1398441130 1254780260 755080768 2111814951 1908705441 4198611717 2294156125 1893235826 3654144586 3752757461 899863308 2543119593 3352641753 3961588023 481596197 4205568716 1884145166 3074716642 567120745 2040185192 2871110684 749885791 408856876 3218568729 2499020030 1039112834 3644980548 2392741630 3981326592 3439083794 1027094761 97003848 3063965141 1040702969 1305784061 4255735195 4222373780 3132445391 3454100708 186689111 3041643556 3995444864 2045215099 3827341621 1498887932 3294438967 1268164695 2213528345 4272828793 59773636 731828148 1514976030 3776259223 3970780446 2137261982 2448513778 2009050067 3870944080 4118242182 1511399193 3578827875 1735787473 1180487616 2487677377 3170684286 3191853054 2282952415 2480391824 2485211819 387021334 913880062 1951174625 1759989764 132554192 3033973977 2399503379 2836678696 708744198 2089457271 1397260528 384112571 63177376 1806595352 4200141673 2292784253 1067991045 714025092 3404001296 2145061770 2366075981 3373512392 3615049826 945082881 63984918 2573383799 3231780793 2658383914 3015395269 827686568 2207829161 3888853052 266374231 1453643077 963573091 2428264908 381378309 3997104107 3388881020 1844093949 4168862622 2345361452 2039249377 1344426945 1139542926 3078881945 1142868380 896199394 2140250557 3608398446 3348102744 1985053586 1679081686 1608098610 3877688811 626983556 2032863581 3490719976 4257249042 2033005073 3176216443 3557321457 2377684704 4002969507 1585981913 997479963 1078854246 4188098508 2198996286 1022592068 2409091894 1342956119 999000888 3516283028 2412282714 2896474977 2958840249 2531985794 3335941080 3793276570 2141168987 3417703772 1029479321 3439527461 679497641 1385987038 1310401791 1344363857 1648709218 818455446 84234556 3497885873 1776127280 1381829490 976054331 848587396 2791072866 985565609 1200834590 910129083 1001430042 2864982420 2419563516 2312272830 2596457425 1544387014 3065423943 1794306649 1446982698 4213218108 955589601 1369137277 942559107 1474852904 3997843492 2123352688 1887418313 2348651756 1286491618 1167959496 1004125036 2763959564 3409727065 139459991 1154757116 4068498668 537895547 1819719988 2504510507 470309230 1680535747 1899182820 4053223007 1772502045 2993155820 4126505623 3391856085 1694602089 1316666404 3458377437 1407907090 3718496824 3669103781 1415284921 3023901632 2130260466 2598335509 320852812 2566343901 206232619 72629198 2139633539 147804655 3216762303 248075812 3456686126 1432571027 2022001642 2000111525 2838214930 2006583846 4268168292 647896940 4215873338 3322132537 1678279547 1992382929 1561074373 2984171707 3161529814 2808014270 3590535698 2105812192 2815524959 62774190 1494572290 3659971864 1293532572 2035466177 733665437 2638539653 2041098941 3310722956 712403056 866531089 1375409318 2796246193 3370411210 56070433 1312882589 2993602120 2066435374 3113954413 2568498321 324004235 4058548347 848326687 1255021019 1240230351 3079871266 4150239392 3055944194 3870066701 3002943547 127253168 4125998969 4059200544 918872153 977139754 1629856719 1427312593 110292950 1148280865 2626421768 884028870 668139378 1121171550 2097888965 3592730072 2347380608 417061211 1203888666 3765097517 2248048654 1313154666 1789337813 1475193087 731945976 660566001 3370752714 3440985292 1900682753 4170883876 672027326 524732610 3840404625 2785739211 4107466024 2071393902 1312558472 3272786183 2390011845 854498330 1605379545 3650484821 514251380 3529987587 3484992441 95162638 3721990093 840193924 2950399411 499
    </stateMT19937>
  </random>
</cain>
